# Supplementary material for: Protoplast Dissociation and Transcriptome Analysis Provides Insights to Salt Stress Response in Cotton
Source: Int J Mol Sci. 2022 Mar 5;23(5):2845. doi: 10.3390/ijms23052845 (PMC8911145; doi:10.3390/ijms23052845)
Supplement: Supplementary file 1 [file ijms-23-02845-s001.zip]

Archive with 1 entries (1 files):
- ijms-1572004-supplementary.pdf
